# Supplementary material for: Virulence Genes and In Vitro Antibiotic Profile of Photobacterium damselae Strains, Isolated from Fish Reared in Greek Aquaculture Facilities
Source: Animals (Basel). 2022 Nov 14;12(22):3133. doi: 10.3390/ani12223133 (PMC9687077; doi:10.3390/ani12223133)
Supplement: Supplementary file 1 [file animals-12-03133-s001.zip]

Archive with 1 entries (1 files):
- animals-2025482-supplementary.pdf
